# Supplementary material for: Meta-analysis of the responses of tree and herb to elevated CO2 in Brazil
Source: Sci Rep. 2023 Sep 22;13:15832. doi: 10.1038/s41598-023-40783-5 (PMC10517018; doi:10.1038/s41598-023-40783-5)
Supplement: Supplementary file 2 — Supplementary Information 2. [file 41598_2023_40783_MOESM2_ESM.xlsx]

## Sheet: Sheet1
Author	Year	Species	Plant group	Variables	Organ	Number_control	Mean_control	Standard deviation_control	Standard error_control	Number_treatment	Mean_treatment	Standard deviation_treatment	Standard error_treatment
Aidar	2002	Hymenaea courbaril	Trees	Net CO2 Assimilation	Leaves	4	8.88	1.3	0.65	4	14.64	0.01	0.005
Arenque-Musa et al.	2014	Senna reticulata	Trees	Net CO2 Assimilation	Leaves	5	21.6867	3.36757	1.50602	5	24.6988	2.02054	0.903614
Arenque-Musa	2014	Senna reticulata	Trees	Net CO2 Assimilation	Leaves	12	7.43902	0.844903	0.243902	12	11.4634	2.11226	0.609756
Brito	2016	Solanum lycopersicum	Herbaceous	Net CO2 Assimilation	Leaves	10	14.07	1.92899	0.61	10	18.65	1.42302	0.45
Costa	2004	Hymenaea courbaril	Trees	Net CO2 Assimilation	Leaves	4	10.2495	1.40845	0.704224	4	15.7279	1.01692	0.50846
DaMatta et al.	2015	Coffea spp	Trees	Net CO2 Assimilation	Leaves	6	2.19847	1.1967	0.48855	6	3.66412	1.79505	0.732824
DaMatta et al.	2015	Coffea spp	Trees	Net CO2 Assimilation	Leaves	6	3.54198	1.49587	0.610687	6	7.20611	1.1967	0.48855
De Souza	2011	Saccharum sp	Herbaceous	Net CO2 Assimilation	Leaves	4	31.49	4.64	2.32	4	40.66	5.14	2.57
Fontes	2017	Eucalyptus sp	Trees	Net CO2 Assimilation	Leaves	24	24.85	1.17	0.238825	24	30.7	2.34	0.47765
Ghini et al.	2015	Coffea arabica	Trees	Net CO2 Assimilation	Leaves	10	0.99	0.537587	0.17	10	1.56	0.885438	0.28
Ghini et al.	2015	Coffea arabica	Trees	Net CO2 Assimilation	Leaves	10	1.31	0.664078	0.21	10	2.27	1.01193	0.32
Grandis	2010	Senna reticulata	Trees	Net CO2 Assimilation	Leaves	6	21.78	3.64974	1.49	6	24.75	2.64545	1.08
Kretzshmar	2007	Glycine max	Herbaceous	Net CO2 Assimilation	Leaves	10	9.78	1.51	0.477504	10	19.34	2.1	0.664078
Lobo	2003	Glycine max	Herbaceous	Net CO2 Assimilation	Leaves	3	4.21	0	0	3	7.53	1.03923	0.6
Mayorga	2010	Hymenaea courbaril	Trees	Net CO2 Assimilation	Leaves	3	7.22	0.190526	0.11	3	8.35	1.02191	0.59
Melo	2015	Hymenaea stigonocarpa	Trees	Net CO2 Assimilation	Leaves	5	12.2251	0.450161	0.201318	5	15.6334	3.47267	1.55302
Melo	2015	Melinis minutiflora	Herbaceous	Net CO2 Assimilation	Leaves	5	9.93548	0.903226	0.403935	5	10.3226	1.41935	0.634755
Mortari	2012	Euterpe oleracea	Herbaceous	Net CO2 Assimilation	Leaves	3	3.1	0.87	0.5	3	5.87	1.26	0.73
Oliveira et al.	2010	Vernonia herbacea	Herbaceous	Net CO2 Assimilation	Leaves	7	9.29	0	0	7	15.24	2.41	0.91
Oliveira et al	2013	Viguiera discolor	Herbaceous	Net CO2 Assimilation	Leaves	3	12.78	0.831384	0.48	3	18.03	0.987269	0.57
Oliveira et al.	2016	Chrysolaena obovata	Herbaceous	Net CO2 Assimilation	Leaves	3	6.98	0.23	0.13	3	15.66	0.73	0.42
Oliveira	2017	Melinis minutiflora	Herbaceous	Net CO2 Assimilation	Leaves	5	5.39894	1.30319	0.582805	5	12.8457	1.30319	0.582805
Oliveira	2017	Stylosantes capitata	Herbaceous	Net CO2 Assimilation	Leaves	5	5.10811	0.567568	0.253824	5	8.13514	0.378378	0.169216
Olivo et.	2002	Solanum tuberosum	Herbaceous	Net CO2 Assimilation	Leaves	3	8.87	0.73	0.42	3	13.62	0.54	0.31
Olivo et.	2002	Solanum curtilobum	Herbaceous	Net CO2 Assimilation	Leaves	3	9.5	0.73	0.42	3	15	0.36	0.21
Pimenta	2017	Solanum lycopersicum	Herbaceous	Net CO2 Assimilation	Leaves	8	746.66	45.25	16	8	1098	75.41	26.66
Rakocevic et al.	2018	Coffea arabica	Trees	Net CO2 Assimilation	Leaves	17	1.36	0.824621	0.2	17	4.46	2.35017	0.57
Silva	2010	Zea mays	Herbaceous	Net CO2 Assimilation	Leaves	1	37.11	5.98	5.98	1	45.68	8.09	8.09
Silva	2010	Phaseolus vulgaris	Herbaceous	Net CO2 Assimilation	Leaves	4	29.7	8.2	4.1	4	19	4	2
Godoy	2007	Sesbania virgata	Trees	Net CO2 Assimilation	Leaves	5	9.41	0.84	0.375659	5	15.02	2.53	1.13145
Godoy	2007	Schizolobium parahyba	Trees	Net CO2 Assimilation	Leaves	4	6.61	0.76	0.38	4	11.01	0.34	0.17
Godoy	2007	Piptadenia gonoacantha	Trees	Net CO2 Assimilation	Leaves	4	6.15	1.08	0.54	4	8.5	10.2	5.1
Godoy	2007	Dalbergia nigra	Trees	Net CO2 Assimilation	Leaves	4	3.25	0.33	0.165	4	5.12	0.66	0.33
Godoy	2007	Hymanaea courbaril	Trees	Net CO2 Assimilation	Leaves	5	6.72	2.66	1.18959	5	11.45	1.77	0.791568
Dias et al.	2020	Panicum maximum	Herbaceous	Net CO2 Assimilation	Leaves	4	26.71	0.74	0.37	4	30.42	0.56	0.28
Habermann et al.	2019	Panicum maximum	Herbaceous	Net CO2 Assimilation	Leaves	3	23.03	7.23997	4.18	3	43.72	5.71577	3.3
Marçal et al.	2021	Coffea arabica L.	Trees	Net CO2 Assimilation	Leaves	7	7.14	0.238118	0.09	7	10.63	0.0264575	0.01
Semedo et al.	2021	Coffea canephora cv. Conilon Clone 153	Trees	Net CO2 Assimilation	Leaves	5	5.68	1.16276	0.52	5	8.01	0.536656	0.24
Semedo et al.	2021	Coffea arabica cv. Icatu	Trees	Net CO2 Assimilation	Leaves	5	5.04	0.961509	0.43	5	7.92	1.76649	0.79
Avila et al.	2020	Coffea arabica L.	Trees	Net CO2 Assimilation	Leaves	6	8.42	1.64116	0.67	6	13.58	1.34722	0.55
Rodrigues et al.	2016	Coffea canephora cv. Conilon Clone 153	Trees	Net CO2 Assimilation	Leaves	5	6.47	0.737902	0.33	5	8.19	1.364	0.61
Rodrigues et al.	2016	Coffea arabica (Icatu)	Trees	Net CO2 Assimilation	Leaves	5	4.23	0.424853	0.19	5	6.8	0.961509	0.43
Rodrigues et al.	2016	Coffea arabic (IPR108)	Trees	Net CO2 Assimilation	Leaves	5	4.85	0.849706	0.38	5	8.52	1.16276	0.52
Bianconi	2014	Coffea arabica	Trees	Net CO2 Assimilation	Leaves	3	5.9	0.69	0.398372	3	10.62	0.69	0.398372
Sanches et al.	2017	Coffea arabica	Trees	Net CO2 Assimilation	Leaves	3	3.78	0.38	0.219393	3	6.58	0.81	0.467654
Costa	2003	Glycine max	Herbaceous	Net CO2 Assimilation	Leaves	3	20.58	0.4	0.23094	3	25.81	0.4	0.23094
Costa	2003	Glycine max	Herbaceous	Net CO2 Assimilation	Leaves	3	21.25	1.35	0.779423	3	25.81	0.54	0.311769
Oliveira	2012	Vernonia herbacea	Herbaceous	Net CO2 Assimilation	Leaves	3	0.87	0.034641	0.02	3	15.94	0.467654	0.27
Oliveira	2007	Vernonia herbacea	Herbaceous	Net CO2 Assimilation	Leaves	7	9.22	0.926013	0.35	7	15.3	2.16952	0.82
Braga et al	2006	Glycine max	Herbaceous	Net CO2 Assimilation	Leaves	3	12.2	0.0173205	0.01	3	13.2	0.0173205	0.01
Braga et al	2006	Glycine max	Herbaceous	Net CO2 Assimilation	Leaves	3	10.3	0.0173205	0.01	3	13.8	0.0173205	0.01
Habermann et al.	2019	Stylosanthes capitata	Herbaceous	Net CO2 Assimilation	Leaves	4	18.9	5.26	2.63	4	31.75	3.96	1.98
Barbosa	2019	Oryza sativa	Herbaceous	Net CO2 Assimilation	Leaves	4	21.34	0.5	0.25	4	29.69	0.49	0.245
Rosa et al.	2020	Oryza sativa	Herbaceous	Net CO2 Assimilation	Leaves	4	13.57	2.14	1.07	4	16.42	2.16	1.08
Souza et al.	2019	Anacardium occidentale	Trees	Net CO2 Assimilation	Leaves	4	7.03	0.001	0.0005	4	5.09	0.44	0.22
Arenque-Musa et al.	2014	Senna reticulata	Trees	Stomatal conductance	Leaves	5	0.614458	0.177808	0.0795181	5	0.346988	0.0969861	0.0433735
Arenque-Musa	2014	Senna reticulata	Trees	Stomatal conductance	Leaves	12	0.442553	0.196545	0.0567376	12	0.385816	0.157236	0.0453901
Brito	2016	Solanum lycopersicum	Herbaceous	Stomatal conductance	Leaves	10	0.2	0.0316228	0.01	10	0.2	0	0
DaMatta et al.	2015	Coffea spp	Trees	Stomatal conductance	Leaves	6	15.9459	6.97332	2.84685	6	17.3694	6.97332	2.84685
DaMatta et al.	2015	Coffea spp	Trees	Stomatal conductance	Leaves	6	30.1802	10.46	4.27027	6	30.8919	5.22999	2.13514
De Souza	2011	Saccharum sp	Herbaceous	Stomatal conductance	Leaves	4	0.17	0.06	0.03	4	0.08	0.04	0.02
Fontes	2017	Eucalyptus sp	Trees	Stomatal conductance	Leaves	24	0.42	0.008	0.00163299	24	0.45	0.03	0.00612372
Ghini et al.	2015	Coffea arabica	Trees	Stomatal conductance	Leaves	10	21.13	5.75535	1.82	10	18.26	6.57754	2.08
Grandis	2010	Senna reticulata	Trees	Stomatal conductance	Leaves	6	0.62	0.195959	0.08	6	0.34	0.146969	0.06
Kretzshmar	2007	Glycine max	Herbaceous	Stomatal conductance	Leaves	10	0.39	0.1	0.0316228	10	0.27	0.07	0.0221359
Lobo	2003	Glycine max	Herbaceous	Stomatal conductance	Leaves	3	0.09	0.0173205	0.01	3	0.08	0	0
Mayorga	2010	Hymenaea courbaril	Trees	Stomatal conductance	Leaves	3	0.11	0.0173205	0.01	3	0.06	0.0173205	0.01
Melo	2015	Hymenaea stigonocarpa	Trees	Stomatal conductance	Leaves	5	0.593617	0.370213	0.165564	5	0.842553	0.17234	0.077073
Melo	2015	Melinis minutiflora	Herbaceous	Stomatal conductance	Leaves	5	0.12766	0.012766	0.00570911	5	0.185106	0.0702128	0.0314001
Mortari	2012	Euterpe oleracea	Trees	Stomatal conductance	Leaves	3	0.04	0	0	3	0.02	0	0
Oliveira et al.	2010	Vernonia herbacea	Herbaceous	Stomatal conductance	Leaves	7	0.24	0.03	0.01	7	0.16	0.03	0.01
Oliveira et al	2013	Viguiera discolor	Herbaceous	Stomatal conductance	Leaves	3	0.066	0.0242487	0.014	3	0.037	0.0155885	0.009
Oliveira et al.	2016	Chrysolaena obovata	Herbaceous	Stomatal conductance	Leaves	3	357.57	5.25	3.03	3	160	0	0
Olivo et.	2002	Solanum curtilobum	Herbaceous	Stomatal conductance	Leaves	3	0.98	0.12	0.07	3	0.44	0.05	0.03
Rakocevic et al.	2018	Coffea arabica	Trees	Stomatal conductance	Leaves	17	0.014286	0.00736387	0.001786	17	0.030357	0.00736387	0.001786
Souza	2007	Saccharum sp	Herbaceous	Stomatal conductance	Leaves	10	0.2	0.01	0.005	10	0.13	0.02	0.007
Godoy	2007	Sesbania virgata	Trees	Stomatal conductance	Leaves	5	0.23	0.01	0.00447214	5	0.46	0.17	0.0760263
Godoy	2007	Schizolobium parahyba	Trees	Stomatal conductance	Leaves	4	0.16	0.01	0.005	4	0.14	0.03	0.015
Godoy	2007	Sesbania virgata	Trees	Stomatal conductance	Leaves	5	0.23	0.01	0.00447214	5	0.46	0.17	0.0760263
Godoy	2007	Schizolobium parahyba	Trees	Stomatal conductance	Leaves	4	0.16	0.01	0.005	4	0.14	0.03	0.015
Godoy	2007	Piptadenia gonoacantha	Trees	Stomatal conductance	Leaves	4	0.09	0.4	0.2	4	0.5	0.02	0.01
Godoy	2007	Dalbergia nigra	Trees	Stomatal conductance	Leaves	4	0.04	0.01	0.005	4	0.03	0.01	0.005
Godoy	2007	Hymanaea courbaril	Trees	Stomatal conductance	Leaves	5	0.12	0.09	0.0402492	5	0.08	0.04	0.0178885
Oliveira	2016	Carapa surinamensis	Trees	Stomatal conductance	Leaves	5	0.08	0.02	0.00894427	5	0.07	0.01	0.00447214
Souza	2012	Anacardium occidentale	Trees	Stomatal conductance	Leaves	3	0.06	0.01	0.0057735	3	0.06	0.001	0.00057735
Habermann et al.	2019	Panicum maximum	Herbaceous	Stomatal conductance	Leaves	3	0.49	0.04	0.023094	3	0.34	0.04	0.023094
Habermann et al.	2019	Saprochaete capitata	Herbaceous	Stomatal conductance	Leaves	4	0.38	0.16	0.08	4	0.19	0.08	0.04
Marçal et al.	2021	Coffea arabica L.	Trees	Stomatal conductance	Leaves	7	78.07	23.2032	8.77	7	77.63	30.1616	11.4
Semedo et al.	2021	Coffea canephora cv. Conilon Clone 153	Trees	Stomatal conductance	Leaves	5	39.45	15.6301	6.99	5	36.21	8.87719	3.97
Semedo et al.	2021	Coffea arabica cv. Icatu	Trees	Stomatal conductance	Leaves	5	49	10.4872	4.69	5	35.13	10.0623	4.5
Avila et al.	2020	Coffea arabica L.	Trees	Stomatal conductance	Leaves	6	2.02	0.930806	0.38	6	3.58	1.34722	0.55
Rodigues et al.	2016	Coffea canephora cv. Conilon Clone 153	Trees	Stomatal conductance	Leaves	5	37.62	3.57771	1.6	5	36.01	7.89332	3.53
Rodigues et al.	2016	Coffea arabica (Icatu)	Trees	Stomatal conductance	Leaves	5	33.11	7.91568	3.54	5	26.68	5.03115	2.25
Rodigues et al.	2016	Coffea arabic (IPR108)	Trees	Stomatal conductance	Leaves	5	39.54	13.6624	6.11	5	39.22	7.20014	3.22
Souza et al.	2019	Lafoensia pacari	Trees	Stomatal conductance	Leaves	5	0.03	0.0223607	0.01	5	0.3	0.201246	0.09
Melo et al.	2018	Enterolobium contortisiliquum	Trees	Stomatal conductance	Leaves	5	0.38	0.156525	0.07	5	0.41	0.0223607	0.01
Souza et al.	2018	Solanum lycocarpum	Trees	Stomatal conductance	Leaves	5	0.08	0.268328	0.12	5	1.69	0.715542	0.32
Souza et al.	2018	Tabebuia aurea	Trees	Stomatal conductance	Leaves	5	0.12	0.178885	0.08	5	0.28	0.178885	0.08
Souza et al.	2018	Hymenaea stigonocarpa	Trees	Stomatal conductance	Leaves	5	0.4	0.178885	0.08	5	0.2	0.357771	0.16
Bianconi	2014	Coffea arabica	Trees	Stomatal conductance	Leaves	3	0.07	0.02	0.011547	3	0.07	0.03	0.0173205
Sanches et al.	2017	Coffea arabica	Trees	Stomatal conductance	Leaves	3	0.11	0.02	0.011547	3	0.09	0.002	0.0011547
Baesso	2011	Eucalyptus sp	Trees	Stomatal conductance	Leaves	3	0.37	0.01	0.0057735	3	0.15	0.001	0.00057735
Oliveira	2012	Vernonia herbacea	Herbaceous	Stomatal conductance	Leaves	3	0.36	0.0173205	0.01	3	0.16	0.034641	0.02
Oliveira	2007	Vernonia herbacea	Herbaceous	Stomatal conductance	Leaves	7	0.24	0.0264575	0.01	7	0.16	0.0264575	0.01
Melo	2015	Hymenaea stigonocarpa	Trees	Stomatal conductance	Leaves	10	0.59	0.0316228	0.01	10	0.84	0.347851	0.11
Melo	2015	Melinis minutiflora	Herbaceous	Stomatal conductance	Leaves	10	0.1	0.0948683	0.03	10	0.18	0.189737	0.06
Habermann et al.	2019	Stylosanthes capitata	Herbaceous	Stomatal conductance	Leaves	4	0.39	0.14	0.07	4	0.19	0.08	0.04
Barbosa	2019	Oryza sativa	Herbaceous	Stomatal conductance	Leaves	4	0.33	0.06	0.03	4	0.25	0.04	0.02
Rosa et al.	2020	Oryza sativa	Herbaceous	Stomatal conductance	Leaves	4	0.4	0.02	0.01	4	0.27	0.1	0.05
Souza et al.	2019	Anacardium occidentale	Trees	Stomatal conductance	Leaves	4	0.12	0.01	0.005	4	0.121	0.013	0.0065
Arenque-Musa	2014	Senna reticulata	Trees	Dark respiration	Leaves	12	1.03	0.1	0.02	12	0.55	0.27	0.07
Brito	2016	Solanum lycopersicum	Herbaceous	Dark respiration	Leaves	10	0.33	0.0632456	0.02	10	0.34	0.0948683	0.03
De Souza	2011	Saccharum sp	Herbaceous	Dark respiration	Leaves	4	1.98	0.88	0.44	4	1.49	0.4	0.2
Fontes	2017	Eucalyptus sp	Trees	Dark respiration	Leaves	24	-3.82	0.14	0.0285774	24	-3.47	0.18	0.0367423
Grandis	2010	Senna reticulata	Trees	Dark respiration	Leaves	6	2.41	0.734847	0.3	6	2.36	0.293939	0.12
Mortari	2012	Euterpe oleracea	Trees	Dark respiration	Leaves	3	0.55	0.09	0.05	3	0.31	0.12	0.07
Pimenta	2017	Solanum lycopersicum	Herbaceous	Dark respiration	Leaves	8	25.27	4.24	1.5	8	34.64	1.87	0.66
Rakocevic et al.	2016	Coffea arabica	Trees	Dark respiration	Leaves	11	1.61	0.16	0.0482418	11	1.42	0.16	0.0482418
Oliveira	2016	Carapa surinamensis	Trees	Dark respiration	Leaves	5	0.44	0.07	0.031305	5	0.34	0.03	0.0134164
Marçal et al.	2021	Coffea arabica L.	Trees	Dark respiration	Leaves	7	0.35	0.052915	0.02	7	0.36	0.0264575	0.01
Brito	2016	Solanum lycopersicum	Herbaceous	Foliar transpiration	Leaves	10	3	0.379473	0.12	10	3.15	0.600833	0.19
Fontes	2017	Eucalyptus sp	Trees	Foliar transpiration	Leaves	24	6.14	0.13	0.0265361	24	5.95	0.32	0.0653197
Grandis	2010	Senna reticulata	Trees	Foliar transpiration	Leaves	6	7	2.8904	1.18	6	5.3	2.42499	0.99
Kretzshmar	2007	Glycine max	Herbaceous	Foliar transpiration	Leaves	10	3.41	0.54	0.170763	10	2.76	0.49	0.154952
Lobo	2003	Glycine max	Herbaceous	Foliar transpiration	Leaves	3	2.71	0.883346	0.51	3	4.99	1.2644	0.73
Mayorga	2010	Hymenaea courbaril	Trees	Foliar transpiration	Leaves	3	1.23	0.277128	0.16	3	0.55	0.0519615	0.03
Melo	2015	Hymenaea stigonocarpa	Trees	Foliar transpiration	Leaves	5	1.65246	0.996721	0.445747	5	1.65246	0.970492	0.434017
Melo	2015	Melinis minutiflora	Herbaceous	Foliar transpiration	Leaves	5	0.987013	0	0	5	1.24675	0	0
Mortari	2012	Euterpe oleracea	Trees	Foliar transpiration	Leaves	3	0.49	0.19	0.11	3	0.11	0.99	0.57
Oliveira et al.	2010	Vernonia herbacea	Herbaceous	Foliar transpiration	Leaves	7	2.19	0.29	0.11	7	1.9	0.29	0.11
Oliveira et al	2013	Viguiera discolor	Herbaceous	Foliar transpiration	Leaves	3	5.89	0.242487	0.14	3	2.89	0.415692	0.24
Oliveira et al.	2016	Chrysolaena obovata	Herbaceous	Foliar transpiration	Leaves	3	0.75	0	0	3	0.29	0	0
Olivo et.	2002	Solanum tuberosum	Herbaceous	Foliar transpiration	Leaves	3	5.13	0.24	0.14	3	4.35	0.17	0.1
Olivo et.	2002	Solanum curtilobum	Herbaceous	Foliar transpiration	Leaves	3	5.23	0.36	0.21	3	4.31	0.12	0.07
Pimenta	2017	Solanum lycopersicum	Herbaceous	Foliar transpiration	Leaves	8	3.49	0.17	0.06	8	2.82	0.4	0.14
Souza	2007	Saccharum sp	Herbaceous	Foliar transpiration	Leaves	10	3.3	0.45	0.16	10	2.33	0.45	0.16
Godoy	2007	Sesbania virgata	Trees	Foliar transpiration	Leaves	5	2.78	0.52	0.232551	5	4.43	1.39	0.621627
Godoy	2007	Schizolobium parahyba	Trees	Foliar transpiration	Leaves	4	2.09	0.25	0.125	4	2.23	0.36	0.18
Godoy	2007	Piptadenia gonoacantha	Trees	Foliar transpiration	Leaves	4	1.51	0.64	0.32	4	0.88	0.49	0.245
Godoy	2007	Dalbergia nigra	Trees	Foliar transpiration	Leaves	4	0.93	0.25	0.125	4	0.69	0.18	0.09
Godoy	2007	Hymanaea courbaril	Trees	Foliar transpiration	Leaves	5	1.43	0.52	0.232551	5	1.44	0.09	0.0402492
Oliveira	2016	Carapa surinamensis	Trees	Foliar transpiration	Leaves	5	1.2	0.22	0.098387	5	1.07	0.17	0.0760263
Souza	2012	Anacardium occidentale	Trees	Foliar transpiration	Leaves	3	1.31	0.07	0.0404145	3	1.36	0.07	0.0404145
Habermann et al.	2019	Panicum maximum	Herbaceous	Foliar transpiration	Leaves	3	4.52	0.450333	0.26	3	4.08	0.311769	0.18
Habermann et al.	2019	Stylosanthes capitata	Herbaceous	Foliar transpiration	Leaves	4	6.7	1.66	0.83	4	3.56	0.6	0.3
Marçal et al.	2021	Coffea arabica L.	Trees	Foliar transpiration	Leaves	7	0.89	0.10583	0.04	7	0.91	0.264575	0.1
Souza et al.	2019	Lafoensia pacari	Trees	Foliar transpiration	Leaves	5	0.01	0.00223607	0.001	5	1.42	1.14039	0.51
Melo et al.	2018	Enterolobium contortisiliquum	Trees	Foliar transpiration	Leaves	5	3.79	0.939149	0.42	5	3.93	1.07331	0.48
Souza et al.	2018	Solanum lycocarpum	Trees	Foliar transpiration	Leaves	5	0.77	0.469574	0.21	5	3.24	0.469574	0.21
Souza et al.	2018	Tabebuia aurea	Trees	Foliar transpiration	Leaves	5	0.14	0.00223607	0.001	5	1.27	0.31305	0.14
Souza et al.	2018	Hymenaea stigonocarpa	Trees	Foliar transpiration	Leaves	5	2.04	0.31305	0.14	5	1.48	0.469574	0.21
Bianconi	2014	Coffea arabica	Trees	Foliar transpiration	Leaves	3	1.99	0.51	0.294449	3	1.5	0.49	0.282902
Sanches et al.	2017	Coffea arabica	Trees	Foliar transpiration	Leaves	3	0.92	0.06	0.034641	3	0.96	0.06	0.034641
Oliveira	2012	Vernonia herbacea	Herbaceous	Foliar transpiration	Leaves	3	0.93	0.069282	0.04	3	0.37	0.0866025	0.05
Oliveira	2007	Vernonia herbacea	Herbaceous	Foliar transpiration	Leaves	7	2.24	0.476235	0.18	7	1.96	0.370405	0.14
Melo	2015	Hymenaea stigonocarpa	Trees	Foliar transpiration	Leaves	10	1.83	1.13842	0.36	10	1.77	0.56921	0.18
Melo	2015	Melinis minutiflora	Herbaceous	Foliar transpiration	Leaves	10	0.96	0.189737	0.06	10	1.08	0.379473	0.12
Habermann et al.	2019	Stylosanthes capitata	Herbaceous	Foliar transpiration	Leaves	4	6.61	1.88	0.94	4	3.54	0.78	0.39
Barbosa	2019	Oryza sativa	Herbaceous	Foliar transpiration	Leaves	4	56.23	4.64	2.32	4	35.94	9.26	4.63
Rosa et al.	2020	Oryza sativa	Herbaceous	Foliar transpiration	Leaves	4	6;69	2.24	1.12	4	4.88	1.12	0.56
Souza et al.	2019	Anacardium occidentale	Trees	Foliar transpiration	Leaves	4	1.31	0.08	0.04	4	1.35	0.07	0.035
Ghini et al.	2015	Coffea arabica	Trees	Water use efficiency	Leaves	10	63.16	26.0255	8.23	10	124.07	10.4039	3.29
Grandis	2010	Senna reticulata	Trees	Water use efficiency	Leaves	6	2.4	0.734847	0.3	6	4.4	1.76363	0.72
Kretzshmar	2007	Glycine max	Herbaceous	Water use efficiency	Leaves	10	2.82203	2.82203	0.892405	10	7.01695	7.01695	2.21895
Lobo	2003	Glycine max	Herbaceous	Water use efficiency	Leaves	3	2.08	1.02191	0.59	3	9.22	1.02191	0.59
Mayorga	2010	Hymenaea courbaril	Trees	Water use efficiency	Leaves	3	6.08	1.50688	0.87	3	15.16	0.554256	0.32
Melo	2015	Hymenaea stigonocarpa	Trees	Water use efficiency	Leaves	5	8.01527	1.14504	0.512077	5	10.4962	1.14504	0.512077
Melo	2015	Melinis minutiflora	Herbaceous	Water use efficiency	Leaves	5	9.77564	0.801282	0.358344	5	11.3782	1.92308	0.860026
Mortari	2012	Euterpe oleracea	Trees	Water use efficiency	Leaves	3	4.51	0.81	0.47	3	10.75	0.94	0.54
Oliveira et al.	2010	Vernonia herbacea	Herbaceous	Water use efficiency	Leaves	7	4.19	0.45	0.17	7	8.56	2.54	0.96
Oliveira et al	2013	Viguiera discolor	Herbaceous	Water use efficiency	Leaves	3	2.16	0.623538	0.36	3	5.88	1.05655	0.61
Oliveira et al.	2016	Chrysolaena obovata	Herbaceous	Water use efficiency	Leaves	3	5.72	0	0	3	41.28	2.13	1.23
Olivo et.	2002	Solanum curtilobum	Herbaceous	Water use efficiency	Leaves	3	1.79	0.14	0.08	3	3.43	0.14	0.08
Rakocevic et al.	2018	Coffea arabica	Trees	Water use efficiency	Leaves	17	37.8	10.0191	2.43	17	34.14	20.0795	4.87
Souza	2007	Saccharum sp	Herbaceous	Water use efficiency	Leaves	10	4.57	0.13	0.06	10	8.73	2.88	1.02
Godoy	2007	Sesbania virgata	Trees	Water use efficiency	Leaves	5	39.31	6.5	2.90689	5	35.17	9.16	4.09648
Godoy	2007	Schizolobium parahyba	Trees	Water use efficiency	Leaves	4	43.75	8.59	4.295	4	75	10.15	5.075
Godoy	2007	Piptadenia gonoacantha	Trees	Water use efficiency	Leaves	4	68.75	12.5	6.25	4	177.5	37.5	18.75
Godoy	2007	Dalbergia nigra	Trees	Water use efficiency	Leaves	4	72.19	14.7	7.35	4	148.39	32.09	16.045
Godoy	2007	Hymanaea courbaril	Trees	Water use efficiency	Leaves	5	69.79	25.38	11.3503	5	142.7	54.57	24.4044
Oliveira	2016	Carapa surinamensis	Trees	Water use efficiency	Leaves	5	5.45	0.68	0.304105	5	9.94	1.38	0.617155
Habermann et al.	2019	Panicum maximum	Herbaceous	Water use efficiency	Leaves	3	80.05	5.46	3.15233	3	137.43	10.93	6.31044
Souza et al.	2019	Lafoensia pacari	Trees	Water use efficiency	Leaves	5	87.57	50.8258	22.73	5	6.66	5.43365	2.43
Melo et al.	2018	Enterolobium contortisiliquum	Trees	Water use efficiency	Leaves	5	3.84	0.872067	0.39	5	5.38	1.72177	0.77
Souza et al.	2018	Solanum lycocarpum	Trees	Water use efficiency	Leaves	5	13.69	0.00223607	0.001	5	3.91	0.00223607	0.001
Souza et al.	2018	Tabebuia aurea	Trees	Water use efficiency	Leaves	5	56.73	13.1257	5.87	5	7.82	0.00223607	0.001
Souza et al.	2018	Hymenaea stigonocarpa	Trees	Water use efficiency	Leaves	5	1.95	0.0223607	0.01	5	7.82	0.0223607	0.01
Bianconi	2014	Coffea arabica	Trees	Water use efficiency	Leaves	3	2.8	0.450333	0.26	3	6.8	1.83597	1.06
Baesso	2011	Eucalyptus sp	Trees	Water use efficiency	Leaves	3	5.92	0.2	0.11547	3	3.95	0.2	0.11547
Oliveira	2012	Vernonia herbacea	Herbaceous	Water use efficiency	Leaves	3	5.81	0.467654	0.27	3	42.77	1.68009	0.97
Oliveira	2007	Vernonia herbacea	Herbaceous	Water use efficiency	Leaves	7	4.26	0.52915	0.2	7	8.66	2.3018	0.87
Melo	2015	Hymenaea stigonocarpa	Trees	Water use efficiency	Leaves	10	7.52	2.7828	0.88	10	5.3	7.02026	2.22
Melo	2015	Melinis minutiflora	Herbaceous	Water use efficiency	Leaves	10	11.06	6.03995	1.91	10	9.16	4.80666	1.52
Habermann et al.	2019	Stylosanthes capitata	Herbaceous	Water use efficiency	Leaves	4	2.95	0.7	0.35	4	9.44	3.08	1.54
Rosa et al.	2020	Oryza sativa	Herbaceous	Water use efficiency	Leaves	4	2.05	1.36	0.68	4	3.76	1.64	0.82
Brito	2016	Solanum lycopersicum	Herbaceous	Intercellular/ambient CO2 ratio	Leaves	10	0.66	0.0316228	0.01	10	0.76	0.0316228	0.01
De Souza	2011	Saccharum sp	Herbaceous	Intercellular/ambient CO2 ratio	Leaves	4	0.26	0.04	0.02	4	0.23	0.1	0.05
Ghini et al.	2015	Coffea arabica	Trees	Intercellular/ambient CO2 ratio	Leaves	10	0.69	0.0632456	0.02	10	0.59	0.0316228	0.01
Grandis	2010	Senna reticulata	Trees	Intercellular/ambient CO2 ratio	Leaves	6	0.88	0.0489898	0.02	6	0.86	0.0489898	0.02
Mayorga	2010	Hymenaea courbaril	Trees	Intercellular/ambient CO2 ratio	Leaves	3	0.69	0.0519615	0.03	3	0.67	0.069282	0.04
Olivo et.	2002	Solanum tuberosum	Herbaceous	Intercellular/ambient CO2 ratio	Leaves	3	0.78	0.02	0.01	3	0.78	0.03	0.02
Olivo et.	2002	Solanum curtilobum	Herbaceous	Intercellular/ambient CO2 ratio	Leaves	3	0.8	0.02	0.01	3	0.75	0.03	0.02
Pimenta	2017	Solanum lycopersicum	Herbaceous	Intercellular/ambient CO2 ratio	Leaves	8	0.87	0	0	8	0.9	0.02	0.008
Godoy	2007	Sesbania virgata	Trees	Intercellular/ambient CO2 ratio	Leaves	5	0.79	0.02	0.00894427	5	0.88	0.03	0.0134164
Godoy	2007	Schizolobium parahyba	Trees	Intercellular/ambient CO2 ratio	Leaves	4	0.78	0.03	0.015	4	0.8	0.02	0.01
Godoy	2007	Piptadenia gonoacantha	Trees	Intercellular/ambient CO2 ratio	Leaves	4	0.68	0.06	0.03	4	0.58	0.09	0.045
Godoy	2007	Dalbergia nigra	Trees	Intercellular/ambient CO2 ratio	Leaves	4	0.64	0.07	0.035	4	0.64	0.06	0.03
Godoy	2007	Hymanaea courbaril	Trees	Intercellular/ambient CO2 ratio	Leaves	5	0.66	0.12	0.0536656	5	0.66	0.12	0.0536656
Rosa et al.	2019	Acrocomia aculeata	Trees	Intercellular/ambient CO2 ratio	Leaves	5	0.66	0.424853	0.19	5	0.65	0.201246	0.09
Mayorga	2010	Hymenaea courbaril	Trees	Potential quantum efficiency of PSII	Leaves	3	0.78	0.0173205	0.01	3	0.76	0.034641	0.02
Pimenta	2017	Solanum lycopersicum	Herbs	Potential quantum efficiency of PSII	Leaves	8	0.79	1e-06	0	8	0.8	1e-06	0
Brito	2016	Solanum lycopersicum	Herbs	Potential quantum efficiency of PSII	Leaves	10	0.81	1e-06	0	10	0.81	1e-06	0
Braga et al.	2006	Glycine max	Herbs	Potential quantum efficiency of PSII	Leaves	3	0.736	0.016	0.0092376	3	0.747	0.012	0.0069282
Kretzschmar et al.	2009	Glycine max	Herbs	Potential quantum efficiency of PSII	Leaves	10	0.82	0.003	0.000948683	10	0.82	0.003	0.000948683
Martinez et al.	2008	Cariniana legalis	Trees	Potential quantum efficiency of PSII	Leaves	3	0.28	0.034641	0.02	3	0.47	0.0173205	0.01
Martinez et al.	2008	Croton urucurana	Trees	Potential quantum efficiency of PSII	Leaves	3	0.5	0.0173205	0.01	3	0.57	0.0173205	0.01
Marçal et al.	2021	Coffea arabica L.	Trees	Potential quantum efficiency of PSII	Leaves	7	0.58	0.052915	0.02	7	0.65	0.0793725	0.03
Semedo et al.	2021	Coffea canephora cv. Conilon Clone 153	Trees	Potential quantum efficiency of PSII	Leaves	5	0.77	0.0178885	0.008	5	0.774	0.0134164	0.006
Semedo et al.	2021	Coffea arabica cv. Icatu	Trees	Potential quantum efficiency of PSII	Leaves	5	0.753	0.0111803	0.005	5	0.734	0.00894427	0.004
Rodrigues et al.	2016	Coffea canephora cv. Conilon Clone 153	Trees	Potential quantum efficiency of PSII	Leaves	5	0.78	0.0223607	0.01	5	0.75	0.0223607	0.01
Rodrigues et al.	2016	Coffea arabica (Icatu)	Trees	Potential quantum efficiency of PSII	Leaves	5	0.75	0.0223607	0.01	5	0.74	0.0223607	0.01
Rodrigues et al.	2016	Coffea arabic (IPR108)	Trees	Potential quantum efficiency of PSII	Leaves	5	0.76	0.00223607	0.001	5	0.75	0.0223607	0.01
Melo et al.	2018	Enterolobium contortisiliquum	Trees	Potential quantum efficiency of PSII	Leaves	5	0.73	0.0223607	0.01	5	0.76	0.0223607	0.01
Melo	2015	Hymenaea stigonocarpa	Trees	Potential quantum efficiency of PSII	Leaves	10	0.8	0.0316228	0.01	10	0.81	0.0632456	0.02
Melo	2015	Melinis minutiflora	Herbs	Potential quantum efficiency of PSII	Leaves	10	0.79	0.0316228	0.01	10	0.82	0.0316228	0.01
Maia	2016	Hymenaea stigonocarpa	Trees	Potential quantum efficiency of PSII	Leaves	5	0.75	0.0223607	0.01	5	0.76	0.0223607	0.01
Oliveira	2017	Melinis minutiflora	Herbs	Potential quantum efficiency of PSII	Leaves	20	0.71	0.134164	0.03	20	0.76	0.0894427	0.02
Oliveira	2017	Stylosanthes capitata	Herbs	Potential quantum efficiency of PSII	Leaves	20	0.78	0.134164	0.03	20	0.79	0.0447214	0.01
Braga et al.	2006	Glycine max	Herbs	Potential quantum efficiency of PSII	Leaves	10	0.777	0.0758947	0.024	10	0.778	0.0252982	0.008
Braga et al.	2006	Glycine max	Herbs	Potential quantum efficiency of PSII	Leaves	10	0.736	0.0505964	0.016	10	0.747	0.0379473	0.012
Rosa et al.	2020	Oryza sativa	Herbs	Potential quantum efficiency of PSII	Leaves	4	0.75	0.2	0.1	4	0.77	0.16	0.08
Souza et al.	2019	Anacardium occidentale	Trees	Potential quantum efficiency of PSII	Leaves	4	0.693	0.008	0.004	4	0.705	0.009	0.0045
Approbato	2015	Panicum maximum	Herbaceous	Total chlorophyll	Leaves	4	3.26923	0.25641	0.128205	4	3.14103	0.25641	0.128205
Brito	2016	Solanum lycopersicum	Herbaceous	Total chlorophyll	Leaves	10	25.43	4.3007	1.36	10	29.54	6.7989	2.15
De Souza	2011	Saccharum sp	Herbaceous	Total chlorophyll	Leaves	4	60.84	5.28	2.64	4	64.47	7.14	3.57
Grandis	2010	Senna reticulata	Trees	Total chlorophyll	Leaves	5	1090	380.132	170	5	620	178.885	80
Mayorga	2010	Hymenaea courbaril	Trees	Total chlorophyll	Leaves	3	41.01	6.07777	3.509	3	34.27	5.02988	2.904
Melo	2015	Hymenaea stigonocarpa	Trees	Total chlorophyll	Leaves	3	32.2034	8.13559	4.69709	3	30.1695	18.6441	10.7642
Melo	2015	Melinis minutiflora	Herbaceous	Total chlorophyll	Leaves	3	32.0455	8.86364	5.11742	3	30	18.75	10.8253
Oliveira	2017	Melinis minutiflora	Herbaceous	Total chlorophyll	Leaves	5	31.976	1.07784	0.482027	5	36.2874	1.43713	0.642702
Oliveira	2017	Stylosantes capitata	Herbaceous	Total chlorophyll	Leaves	5	25.8683	1.07784	0.482027	5	28.7425	1.07784	0.482027
Pimenta	2017	Solanum lycopersicum	Herbaceous	Total chlorophyll	Leaves	8	3.75	0.59	0.21	8	4.08	1.1	0.39
Souza	2012	Anacardium occidentale	Trees	Total chlorophyll	Leaves	3	1.18	0.03	0.0173205	3	1.4	0.02	0.011547
Marçal et al.	2021	Coffea arabica L.	Trees	Total chlorophyll	Leaves	7	9.3	1.0583	0.4	7	9.5	2.64575	1
Martins et al.	2016	Coffea canephora cv. Conilon Clone 153	Trees	Total chlorophyll	Leaves	6	10.39	1.71464	0.7	6	10.38	1.98409	0.81
Martins et al.	2016	Coffea arabica (Icatu)	Trees	Total chlorophyll	Leaves	6	9.81	1.24924	0.51	6	9.08	1.24924	0.51
Martins et al.	2016	Coffea arabica (IPR108)	Trees	Total chlorophyll	Leaves	6	11.28	1.56767	0.64	6	9.45	1.56767	0.64
Souza et al.	2019	Lafoensia pacari	Trees	Total chlorophyll	Leaves	5	34.76	4.42741	1.98	5	42.32	4.15909	1.86
Souza et al.	2018	Solanum lycocarpum	Trees	Total chlorophyll	Leaves	5	35.23	3.08577	1.38	5	50.46	2.05718	0.92
Souza et al.	2018	Tabebuia aurea	Trees	Total chlorophyll	Leaves	5	37.53	0.0223607	0.01	5	52.3	1.02859	0.46
Souza et al.	2018	Hymenaea stigonocarpa	Trees	Total chlorophyll	Leaves	5	36.15	2.05718	0.92	5	49.53	2.07954	0.93
Oliveira	2007	Vernonia herbacea	Herbaceous	Total chlorophyll	Leaves	7	5.98	1.08476	0.41	7	5.55	0.502693	0.19
Melo	2015	Hymenaea stigonocarpa	Trees	Total chlorophyll	Leaves	10	35.77	6.22969	1.97	10	41.12	3.57337	1.13
Melo	2015	Melinis minutiflora	Herbaceous	Total chlorophyll	Leaves	10	31.66	28.1126	8.89	10	40.55	59.7354	18.89
Maia	2016	Hymenaea stigonocarpa	Trees	Total chlorophyll	Leaves	5	34.84	0.0223607	0.01	5	35.62	1.05095	0.47
Oliveira	2017	Melinis minutiflora	Herbaceous	Total chlorophyll	Leaves	20	32.84	5.99266	1.34	20	35.86	10.5095	2.35
Oliveira	2017	Stylosanthes capitata	Herbaceous	Total chlorophyll	Leaves	20	25.08	6.0821	1.36	20	28.81	9.07844	2.03
Habermann et al.	2019	Stylosanthes capitata	Herbaceous	Total chlorophyll	Leaves	4	5.7	2	1	4	5	1.2	0.6
Brito	2016	Solanum lycopersicum	Herbaceous	Maximum rate of electron transport	Leaves	10	63.47	5.47074	1.73	10	69.13	8.22192	2.6
DaMatta et al.	2015	Coffea spp	Trees	Maximum rate of electron transport	Leaves	5	95.6	8.72067	3.9	5	81.1	10.2859	4.6
DaMatta et al.	2015	Coffea spp	Trees	Maximum rate of electron transport	Leaves	5	86.8	13.8636	6.2	5	80	11.8512	5.3
Fauset et al.	2019	Alchornea glandulosa	Trees	Maximum rate of electron transport	Leaves	3	24.95	1.14	0.658179	3	24	1.84	1.06232
Grandis	2010	Senna reticulata	Trees	Maximum rate of electron transport	Leaves	6	120.5	18.4202	7.52	6	118.2	11.6106	4.74
Oliveira et al.	2012	Croton urucurana	Trees	Maximum rate of electron transport	Leaves	6	188	15.9	6.49115	6	175.6	5.8	2.36784
Oliveira et al.	2012	Cariniana legali	Trees	Maximum rate of electron transport	Leaves	6	122.4	5.5	2.24537	6	68.4	7	2.85774
Marabesi	2007	Senna alata	Trees	Maximum rate of electron transport	Leaves	10	62.38	9.62	3.04211	10	67.12	8.36	2.64366
Marçal et al.	2021	Coffea arabica L.	Trees	Maximum rate of electron transport	Leaves	7	69.97	7.91	2.99	7	80.59	10.53	3.98
Rosa et al.	2019	Acrocomia aculeata	Herbaceous	Maximum rate of electron transport	Leaves	5	108	62.52	27.96	5	276.26	163.1	72.94
Brito	2016	Solanum lycopersicum	Herbaceous	Maximum rate of Rubisco carboxylation	Leaves	10	43.4	4.33232	1.37	10	42.3	8.66464	2.74
DaMatta et al.	2015	Coffea spp	Trees	Maximum rate of Rubisco carboxylation	Leaves	5	57.3	12.0748	5.4	5	58.3	7.37902	3.3
DaMatta et al.	2015	Coffea spp	Trees	Maximum rate of Rubisco carboxylation	Leaves	5	59.9	12.522	5.6	5	52.3	4.24853	1.9
De Souza	2011	Saccharum sp	Herbaceous	Maximum rate of Rubisco carboxylation	Leaves	4	24.26	9	4.5	4	26.28	14.36	7.18
Fauset et al.	2019	Alchornea glandulosa	Trees	Maximum rate of Rubisco carboxylation	Leaves	3	13.8	2.74	1.58194	3	14.2	1.27	0.733235
Grandis	2010	Senna reticulata	Trees	Maximum rate of Rubisco carboxylation	Leaves	6	100.4	19.6449	8.02	6	81.8	3.23333	1.32
Oliveira et al.	2012	Croton urucurana	Trees	Maximum rate of Rubisco carboxylation	Leaves	6	115.9	12.3	5.02145	6	98.3	3.6	1.46969
Oliveira et al.	2012	Cariniana legali	Trees	Maximum rate of Rubisco carboxylation	Leaves	6	95.2	10.6	4.32743	6	38.4	3.5	1.42887
Marabesi	2007	Senna alata	Trees	Maximum rate of Rubisco carboxylation	Leaves	10	44.17	8.12	2.56777	10	43.42	4.82	1.52422
Marçal et al.	2021	Coffea arabica L.	Trees	Maximum rate of Rubisco carboxylation	Leaves	7	53.69	8.43995	3.19	7	53.69	3.94217	1.49
Rosa et al.	2019	Acrocomia aculeata	Herbaceous	Maximum rate of Rubisco carboxylation	Leaves	5	29.84	7.9604	3.56	5	42.83	12.4549	5.57
Abdalla	2018	Brachiara decumbens	Herbaceous	Biomass	Total	120	957.1	16.21	1.48	120	950.2	16.76	1.53
Approbato	2015	Panicum maximum	Herbaceous	Biomass	Leaves	4	1.64	0.4	0.2	4	1.47	0.34	0.17
Approbato	2015	Panicum maximum	Herbaceous	Biomass	Stems	4	1.04	0.4	0.2	4	1.09	0.06	0.03
Arenque-Musa et al.	2014	Senna reticulata	Trees	Biomass	Leaves	5	5.25	0.89	0.4	5	6.49	0.6	0.27
Arenque-Musa et al.	2014	Senna reticulata	Trees	Biomass	Stems	5	9.44	1.79	0.8	5	11.21	1.07	0.48
Arenque-Musa et al.	2014	Senna reticulata	Trees	Biomass	Roots	5	9.84	1.36	0.61	5	13.41	1.74	0.78
Arenque-Musa	2014	Senna reticulata	Trees	Biomass	Total	12	5.91549	0.585482	0.169014	12	7.43662	0.585482	0.169014
Bortolin	2016	Panicum maximum	Herbaceous	Biomass	Stems	4	1.04	0.18	0.09	4	0.9	0.16	0.08
Bortolin	2016	Panicum maximum	Herbaceous	Biomass	Leaves	4	2.13	0.26	0.13	4	1.99	0.22	0.11
Bortolin	2016	Stylosanthes capitata	Herbaceous	Biomass	Leaves	4	0.22	0.06	0.03	4	0.13	0.02	0.01
Bortolin	2016	Stylosanthes capitata	Herbaceous	Biomass	Stems	4	0.25	0.04	0.02	4	0.21	0.04	0.02
Braga et al.	2006	Glycine max	Herbaceous	Biomass	Total	20	0.085	0.0009	0.000201246	20	0.091	0.013	0.00290689
Brito	2016	Solanum lycopersicum	Herbaceous	Biomass	Total	14	2.92	0.411582	0.11	14	4.01	0.673498	0.18
Britto	2016	Panicum maximum	Herbaceous	Biomass	Leaves	4	2.09	0	0	4	2.14	0.14	0.07
Costa	2004	Hymenaea courbaril	Trees	Biomass	Total	4	2.17	0.19	0.095	4	2.61	0.33	0.165
De Souza	2011	Saccharum sp	Herbaceous	Biomass	Leaves	4	77.8947	23.1579	11.5789	4	100	16.8421	8.42105
De Souza	2011	Saccharum sp	Herbaceous	Biomass	Stems	4	10.6195	4.95575	2.47788	4	29.3805	8.49558	4.24779
Faria et al.	2015	Urochloa brizantha	Herbaceous	Biomass	Grains	6	59.1	1.7	0.694022	6	78.1	5.4	2.20454
Faria et al.	2015	Urochloa decumbens	Herbaceous	Biomass	Grains	6	59.6	3.6	1.46969	6	64.6	4.2	1.71464
Faria et al.	2015	Megathyrsus maximus	Herbaceous	Biomass	Grains	6	15.5	0.8	0.326599	6	14.5	0.7	0.285774
Fontes	2017	Eucalyptus sp	Trees	Biomass	Leaves	24	27.9	0.69	0.140846	24	30.91	0.92	0.187794
Fontes	2017	Eucalyptus sp	Trees	Biomass	Stems	24	24.07	0.7	0.142887	24	31.32	0.7	0.142887
Fontes	2017	Eucalyptus sp	Trees	Biomass	Roots	24	13	0.67	0.136763	24	17.02	0.54	0.110227
Grandis	2010	Senna reticulata	Trees	Biomass	Leaves	5	5.247	0.894427	0.4	5	6.491	0.603738	0.27
Grandis	2010	Senna reticulata	Trees	Biomass	Stems	5	9.44	1.78885	0.8	5	11.208	1.07331	0.48
Grandis	2010	Senna reticulata	Trees	Biomass	Roots	5	9.843	1.364	0.61	5	13.407	1.74413	0.78
Kretzschmar	2007	Glycine max	Herbaceous	Biomass	Leaves	20	0.03	0.01	0.00223607	20	0.03	0.01	0.00223607
Lobo	2003	Glycine max	Herbaceous	Biomass	Total	4	33.85	2.08	1.04	4	42.7	3.12	1.56
Mayorga	2010	Hymenaea courbaril	Trees	Biomass	Total	6	3.5625	0.153093	0.0625	6	5.0625	0.612372	0.25
Melo	2015	Hymenaea stigonocarpa	Trees	Biomass	Leaves	5	2.4	1.15	0.514296	5	2.62	1.98	0.885483
Melo	2015	Hymenaea stigonocarpa	Trees	Biomass	Stems	5	3.31	1.06	0.474046	5	3.08	1.97	0.881011
Melo	2015	Hymenaea stigonocarpa	Trees	Biomass	Roots	5	8.8	3.8	1.69941	5	6.91	5.17	2.31209
Melo	2015	Melinis minutiflora	Herbaceous	Biomass	Leaves	5	4.44	1.53	0.684237	5	4.88	1.16	0.518768
Melo	2015	Melinis minutiflora	Herbaceous	Biomass	Stems	5	5.32	2.31	1.03306	5	10.26	2.33	1.04201
Melo	2015	Melinis minutiflora	Herbaceous	Biomass	Roots	5	2.88	0.63	0.281745	5	3.95	1.91	0.854178
Melo	2015	Enterolobium contortisiliquum	Trees	Biomass	Total	5	23.19	13.83	6.18496	5	41.6	14.86	6.64559
Oliveira et al	2013	Viguiera discolor	Herbaceous	Biomass	Roots	3	0.57	0.0866025	0.05	3	1.45	0.190526	0.11
Oliveira	2017	Melinis minutiflora	Herbaceous	Biomass	Total	5	290.6	52.8	23.6129	5	286.7	48.6	21.7346
Oliveira	2017	Stylosantes capitata	Herbaceous	Biomass	Total	5	28.3	7.2	3.21994	5	20.2	1.6	0.715542
Pimenta	2017	Solanum lycopersicum	Herbaceous	Biomass	Total	14	895.19	302.29	80.79	14	1056.73	377.76	100.96
Rezende et al.	2015	Psidium guajava	Trees	Biomass	Total	10	20.47	2.64	0.834841	10	21.88	2.47	0.781083
Sá et al.	2014	Baccharis dracunculifolia	Trees	Biomass	Roots	10	74.53	13.07	4.1331	10	229.38	33.42	10.5683
Sá et al.	2014	Baccharis dracunculifolia	Trees	Biomass	Stems	10	160.95	30.17	9.54059	10	405.13	40.75	12.8863
Sá et al.	2014	Baccharis dracunculifolia	Trees	Biomass	Leaves	10	232.11	28.74	9.08839	10	457.58	44.5	14.0721
Palacios et al.	2019	Glycine max	Herbaceous	Biomass	Grains	5	11.55	0.77	0.344354	5	14.66	0.33	0.14758
Dias et al.	2020	Panicum maximum	Herbaceous	Biomass	Total	4	269.23	28.84	14.42	4	336.53	57.7	28.85
Dias et al.	2020	Panicum maximum	Herbaceous	Biomass	Total	4	1039.46	37.46	18.73	4	1057.69	57.69	28.845
Habermann et al.	2019	Panicum maximum	Herbaceous	Biomass	Total	3	595.37	110.124	63.58	3	549.13	130.146	75.14
Marçal et al.	2021	Coffea arabica L.	Trees	Biomass	Total	7	53.6	8.20183	3.1	7	73.5	7.67268	2.9
avila et al.	2020	Coffea arabica L.	Trees	Biomass	Total	6	249	68.5857	28	6	329	31.8434	13
Ramalho et al.	2018	Coffea arabica L.	Trees	Biomass	Total	5	9.57	2.37023	1.06	5	10.31	1.69941	0.76
Souza et al.	2019	Lafoensia pacari	Trees	Biomass	Total	5	10.18	1.78885	0.8	5	31.27	1.76649	0.79
Rosa et al.	2019	Acrocomia aculeata	Trees	Biomass	Total	5	133.5	22.2042	9.93	5	140.33	28.3533	12.68
Melo et al.	2018	Enterolobium contortisiliquum	Trees	Biomass	Total	5	23.19	13.8189	6.18	5	41.6	14.8475	6.64
Souza et al.	2018	Solanum lycocarpum	Trees	Biomass	Total	5	49.35	2.01246	0.9	5	65.51	4.00256	1.79
Souza et al.	2018	Tabebuia aurea	Trees	Biomass	Total	5	8.97	2.01246	0.9	5	17.05	4.00256	1.79
Souza et al.	2018	Hymenaea stigonocarpa	Trees	Biomass	Total	5	25.12	6.03738	2.7	5	71.79	2.01246	0.9
Sanches et al.	2018	Coffea arabica	Trees	Biomass	Total	3	6.29	4.52	2.60962	3	8.99	0.76	0.438786
Oliveira et al.	2012	Vernonia herbacea	Herbaceous	Biomass	Total	3	8.97	3.63731	2.1	3	6.33	2.04382	1.18
Oliveira et al.	2007	Vernonia herbacea	Herbaceous	Biomass	Total	7	3.67	0.63498	0.24	7	5.29	0.899555	0.34
Reis	2015	Coffea arabica	Trees	Biomass	Roots	6	3.22	1.57	0.64095	6	3.49	1.3	0.530723
Reis	2015	Coffea arabica	Trees	Biomass	Roots	6	3.39	1.4	0.571548	6	3.86	1.37	0.5593
Reis	2015	Coffea arabica	Trees	Biomass	Leaves	6	6.26	0.87	0.355176	6	5.97	1.87	0.763424
Reis	2015	Coffea arabica	Trees	Biomass	Leaves	6	7.67	1.66	0.677692	6	7.88	1.66	0.677692
Reis	2015	Coffea arabica	Trees	Biomass	Stems	6	4.64	1.2	0.489898	6	4.42	1.6	0.653197
Reis	2015	Coffea arabica	Trees	Biomass	Stems	6	5.77	1.85	0.755259	6	6.35	1.81	0.738929
Melo	2020	Anadenanthera peregrina	Trees	Biomass	Total	4	10.73	16.66	8.33	4	6.71	4.28	2.14
Melo	2020	Tabebuia aurea	Trees	Biomass	Total	4	19.06	23.08	11.54	4	22.28	15.56	7.78
Melo	2020	Stryphnodendron adstringens	Trees	Biomass	Total	4	11	4.3	2.15	4	9.12	6.44	3.22
Melo	2020	Stryphnodendron polyphyllum	Trees	Biomass	Total	4	11.54	7.52	3.76	4	9.66	1.08	0.54
Melo	2020	Hymenaea stigonocarpa	Trees	Biomass	Total	4	17.98	10.74	5.37	4	6.17	1.08	0.54
Melo	2015	Hymenaea stigonocarpa	Trees	Biomass	Total	10	12.78	5.16	1.63174	10	20.51	9.98	3.15595
Melo	2015	Melinis minutiflora	Herbaceous	Biomass	Total	10	12.65	4.45	1.40721	10	19.09	12.8705	4.07
Maia	2016	Hymenaea stigonocarpa	Trees	Biomass	Stems	15	24.91	21.7274	5.61	15	56.84	40.7438	10.52
Maia	2016	Hymenaea stigonocarpa	Trees	Biomass	Roots	15	161	76.1816	19.67	15	220.08	119.017	30.73
Maia	2016	Hymenaea stigonocarpa	Trees	Biomass	Leaves	15	1.06	0.464758	0.12	15	1.11	0.55771	0.144
Oliveira	2017	Melinis minutiflora	Herbaceous	Biomass	Total	20	290.6	52.8	11.8064	20	286.7	48.6	10.8673
Oliveira	2017	Stylosanthes capitata	Herbaceous	Biomass	Total	20	28.3	7.2	1.60997	20	20.2	1.6	0.357771
Avila et al.	2020	Coffea arabica	Trees	Biomass	Total	6	249	68.5857	28	6	329	31.8434	13
Approbato	2015	Panicum maximum	Herbaceous	Starch	Leaves	4	90.09	28.52	14.26	4	72.59	23.32	11.66
Arenque-Musa	2010	Senna reticulata	Trees	Starch	Leaves	5	50.3	22.4	10.0176	5	124	41.9	18.7382
Arenque-Musa	2014	Senna reticulata	Trees	Starch	Leaves	6	198.947	38.6762	15.7895	6	236.842	0	0
Brito	2016	Solanum lycopersicum	Herbaceous	Starch	Leaves	6	292.22	43.3805	17.71	6	425.06	72.2844	29.51
Costa	2004	Hymenaea courbaril	Trees	Starch	Leaves	4	14.87	4.54	2.27	4	16.49	6.84	3.42
DaMatta et al.	2015	Coffea spp	Trees	Starch	Leaves	6	82.5806	15.8032	6.45161	6	113.548	9.4819	3.87097
De Souza	2011	Saccharum sp	Herbaceous	Starch	Leaves	4	3.40244	2.41463	1.20732	4	14.1585	5.92683	2.96341
Kretzshmar	2007	Glycine max	Herbaceous	Starch	Leaves	25	24.75	2.31	0.462	25	19.49	6.27	1.254
Kretzschmar et al	2009	Glycine max	Herbaceous	Starch	Leaves	10	6.02	1.11	0.351013	10	7.86	0.22	0.0695701
Mayorga	2010	Hymenaea courbaril	Trees	Starch	Leaves	3	216.102	22.0176	12.7119	3	340.678	35.2282	20.339
Mortari	2012	Euterpe oleracea	Trees	Starch	Leaves	5	38.02	8.68	3.88	5	152.24	42.31	18.92
Pimenta	2017	Solanum lycopersicum	Herbaceous	Starch	Leaves	6	27.2	3.16	1.29	6	48.58	10.31	4.21
Rezende et al.	2015	Psidium guajava	Trees	Starch	Leaves	10	126.31	23.69	7.49144	10	226.97	69.08	21.845
Habermann et al.	2019	Panicum maximum	Herbaceous	Starch	Leaves	3	37.03	2.99645	1.73	3	40.61	12.1936	7.04
Marçal et al.	2021	Coffea arabica L.	Trees	Starch	Leaves	7	17.1	1.85203	0.7	7	21.9	2.38118	0.9
Bianconi	2014	Coffea arabica	Trees	Starch	Leaves	3	63.36	5.76	3.32554	3	65.28	7.67	4.42828
Sanches et al.	2017	Coffea arabica	Trees	Starch	Leaves	3	214.05	51.12	29.5141	3	162.93	19.17	11.0678
Reis	2015	Coffea arabica	Trees	Starch	Leaves	6	20.06	1.04	0.424578	6	22.83	2.42	0.987961
Reis	2015	Coffea arabica	Trees	Starch	Leaves	6	37.37	7.26	2.96388	6	39.44	9.34	3.81304
Barbosa	2019	Oryza sativa	Herbaceous	Starch	Leaves	4	23.36	0.01	0.005	4	24.69	0.01	0.005
Rosa et al.	2020	Oryza sativa	Herbaceous	Starch	Leaves	4	271.55	60.34	30.17	4	375	34.48	17.24
Arenque-Musa	2014	Senna reticulata	Trees	Proteins	Leaves	75	15.7	2.66	2.66	75	14	1.91	1.91
Arenque-Musa	2014	Senna reticulata	Trees	Proteins	Leaves	75	26.5	1.29	1.29	75	20.3	0.79	0.79
Brito	2016	Solanum lycopersicum	Herbaceous	Proteins	Leaves	6	76.04	8.5	3.47	6	63.12	9.72	3.97
Approbato	2015	Panicum maximum	Herbaceous	Proteins	Leaves	4	20.6	0.26	0.13	4	18.04	0.26	0.13
Souza	2012	Anacardium occidentale	Trees	Proteins	Leaves	3	7.7	8.42	4.86129	3	8.42	0.22	0.127017
Marçal et al.	2021	Coffea arabica L.	Trees	Proteins	Leaves	7	82.4	15.3454	5.8	7	137	34.3948	13
Barbosa	2019	Oryza sativa	Herbaceous	Proteins	Leaves	4	13.03	1.07	0.535	4	19.65	0.86	0.43
Arenque-Musa	2010	Senna reticulata	Trees	Glucose	Leaves	5	18.11	5.04	2.25396	5	9.24	6.26	2.79956
Arenque-Musa	2010	Senna reticulata	Trees	Fructose	Leaves	5	9.53	3.11	1.39083	5	6.22	3.99	1.78438
Arenque-Musa	2010	Senna reticulata	Trees	Sucrose	Leaves	5	12.34	4.51	2.01693	5	14.57	3.62	1.61891
Arenque-Musa	2014	Senna reticulata	Trees	Glucose	Leaves	75	1919	216	216	75	2325	73	73
Arenque-Musa	2014	Senna reticulata	Trees	Glucose	Leaves	6	13.7597	0.949415	0.387597	6	14.7287	7.12061	2.90698
Arenque-Musa	2014	Senna reticulata	Trees	Fructose	Leaves	6	5.46875	1.91366	0.78125	6	7.03125	3.18944	1.30208
Arenque-Musa	2014	Senna reticulata	Trees	Sucrose	Leaves	6	20.4167	3.06186	1.25	6	21.6667	5.1031	2.08333
Costa	2004	Hymenaea courbaril	Trees	Soluble sugars	Leaves	4	49.48	12.23	6.115	4	44.28	10.51	5.255
DaMatta et al.	2015	Coffea spp	Trees	Glucose	Leaves	6	30.8511	13.0292	5.31915	6	34.5745	7.81752	3.19149
DaMatta et al.	2015	Coffea spp	Trees	Glucose	Leaves	6	36.1702	15.635	6.38298	6	35.1064	10.4234	4.25532
DaMatta et al.	2015	Coffea spp	Trees	Fructose	Leaves	6	29.1209	8.07524	3.2967	6	46.1538	13.4587	5.49451
DaMatta et al.	2015	Coffea spp	Trees	Sucrose	Leaves	6	168	14.6969	6	6	154	14.6969	6
DaMatta et al.	2015	Coffea spp	Trees	Sucrose	Leaves	6	156	19.5959	8	6	166	19.5959	8
Mayorga	2010	Hymenaea courbaril	Trees	Sucrose	Leaves	3	22.4309	1.33971	0.773481	3	23.9779	1.33971	0.773481
Mayorga	2010	Hymenaea courbaril	Trees	Glucose	Leaves	3	3.07692	1.06588	0.615385	3	2.88462	1.59882	0.923077
Mayorga	2010	Hymenaea courbaril	Trees	Fructose	Leaves	3	3.05319	0.128983	0.0744681	3	2.90426	0.128983	0.0744681
Mortari	2012	Euterpe oleracea	Trees	Glucose	Leaves	5	4.71	1.95	0.87	5	5.85	1.19	0.53
Mortari	2012	Euterpe oleracea	Trees	Fructose	Leaves	5	5.32	2.06	0.92	5	6.41	1.54	0.69
Mortari	2012	Euterpe oleracea	Trees	Sucrose	Leaves	5	1.14	0.58	0.26	5	3.51	2.57	1.15
Rezende et al.	2015	Psidium guajava	Trees	Soluble sugars	Leaves	10	21.68	4.03	1.2744	10	24.53	2.52	0.796894
Marçal et al.	2021	Coffea arabica L.	Trees	Glucose	Leaves	7	1.8	0.264575	0.1	7	2	0.793725	0.3
Marçal et al.	2021	Coffea arabica L.	Trees	Fructose	Leaves	7	1.6	0.264575	0.1	7	1.8	0.264575	0.1
Marçal et al.	2021	Coffea arabica L.	Trees	Sucrose	Leaves	7	40	6.3498	2.4	7	34.8	2.38118	0.9
Bianconi	2014	Coffea arabica	Trees	Soluble sugars	Leaves	3	92.9	7.74	4.46869	3	116.12	9.67	5.58298
Sanches et al	2017	Coffea arabica	Trees	Soluble sugars	Leaves	3	214.05	51.12	29.5141	3	162.93	19.17	11.0678
Reis	2015	Coffea arabica	Trees	Soluble sugars	Leaves	6	61.14	2.51	1.0247	6	75.84	4.66	1.90244
Reis	2015	Coffea arabica	Trees	Soluble sugars	Leaves	6	89.1	3.94	1.6085	6	65.08	1.44	0.587878
Approbato	2015	Panicum maximum	Herbaceous	Soluble sugars	Leaves	4	7.74	1.04	0.52	4	8.89	0.42	0.21
Brito	2016	Solanum lycopersicum	Herbaceous	Glucose	Leaves	6	39.63	8.94064	3.65	6	41.46	4.45807	1.82
Brito	2016	Solanum lycopersicum	Herbaceous	Fructose	Leaves	6	77.4	9.96942	4.07	6	95.74	9.96942	4.07
Brito	2016	Solanum lycopersicum	Herbaceous	Sucrose	Leaves	6	51.71	3.28232	1.34	6	59.81	3.28232	1.34
De Souza	2011	Saccharum sp	Herbaceous	Glucose	Leaves	4	8.58491	6.33962	3.16981	4	7.26415	3.69811	1.84906
De Souza	2011	Saccharum sp	Herbaceous	Fructose	Leaves	4	6.86538	5.11538	2.55769	4	5.11538	2.15385	1.07692
De Souza	2011	Saccharum sp	Herbaceous	Sucrose	Leaves	4	36.9444	3.88889	1.94444	4	26.9444	14.4444	7.22222
Kretzshmar	2007	Glycine max	Herbaceous	Glucose	Leaves	25	4.09091	4.46281	0.892562	25	3.96694	4.71074	0.942149
Kretzshmar	2007	Glycine max	Herbaceous	Fructose	Leaves	25	4.46281	4.71074	0.942149	25	4.83471	4.83471	0.966942
Kretzshmar	2007	Glycine max	Herbaceous	Sucrose	Leaves	25	8.80165	8.67769	1.73554	25	9.54545	9.66942	1.93388
Kretzschmar et al	2009	Glycine max	Herbaceous	Soluble sugars	Leaves	10	27.84	1.21	0.382636	10	30.21	0.29	0.0917061
Kretzschmar et al	2009	Glycine max	Herbaceous	Glucose	Leaves	10	3.88	0.52	0.164438	10	3.77	0.74	0.234009
Kretzschmar et al	2009	Glycine max	Herbaceous	Fructose	Leaves	10	4.3	0.21	0.0664078	10	4.61	0.11	0.0347851
Kretzschmar et al	2009	Glycine max	Herbaceous	Sucrose	Leaves	10	8.6	0.1	0.0316228	10	9.44	0.21	0.0664078
Oliveira et al.	2010	Vernonia herbacea	Herbaceous	Soluble sugars	Leaves	3	46.44	2.93	1.69	3	47.45	7.62	4.4
Pimenta	2017	Solanum lycopersicum	Herbaceous	Glucose	Leaves	6	41.01	12.84	5.24	6	40.93	10.56	4.31
Pimenta	2017	Solanum lycopersicum	Herbaceous	Fructose	Leaves	6	43.3	12.12	4.95	6	39.91	5.73	2.34
Pimenta	2017	Solanum lycopersicum	Herbaceous	Sucrose	Leaves	6	40.94	8.97	3.66	6	36.2	7.91	3.23
Souza	2007	Saccharum sp	Herbaceous	Glucose	Leaves	8	16	0.25	0.09	8	17.27	2.23	0.79
Barbosa	2019	Oryza sativa	Herbaceous	Glucose	Leaves	4	1.26	0.07	0.035	4	0.79	0.12	0.06
Barbosa	2019	Oryza sativa	Herbaceous	Fructose	Leaves	4	0.68	0.1	0.05	4	0.85	0.12	0.06
Barbosa	2019	Oryza sativa	Herbaceous	Sucrose	Leaves	4	31.25	1.68	0.84	4	35.83	0.42	0.21
Rosa et al.	2020	Oryza sativa	Herbaceous	Soluble sugars	Leaves	4	47.82	6.96	3.48	4	68.69	5.22	2.61
